# Supplementary material for: Multi-omics analysis reveals the attenuation of the interferon pathway as a driver of chemo-refractory ovarian cancer
Source: Cell Rep Med. 2025 Aug 29;6(9):102316. doi: 10.1016/j.xcrm.2025.102316 (PMC12490218; doi:10.1016/j.xcrm.2025.102316)
Supplement: Table S3. Availability of clinical data, bulk RNA-seq, WGS, scRNA-seq, and CycIF samples from diagnostic biopsies of 31 patients with chemo-refractory HGSC and 62 patients with chemo-sensitive HGSC that were included in this study [file mmc2.xlsx]

## Sheet: Data
Patient	Stratum	RNA sample in discovery set	RNA sample with lowest JAK-STAT	DNA_data	scRNA_data	CycIF_data	clinical data
EOC868	Sensitive	EOC868_Per	EOC868_Per	Yes			Yes
EOC1133	Sensitive	EOC1133_Per	EOC1133_Per	Yes			Yes
EOC218	Sensitive	EOC218_Ome	EOC218_Ome	Yes			Yes
EOC183	Sensitive	EOC183_Ome	EOC183_Per	Yes			Yes
EOC376	Sensitive	EOC376_Ome	EOC376_Ome	Yes			Yes
EOC1129	Sensitive	EOC1129_Ome	EOC1129_Ome	Yes			Yes
EOC372	Sensitive	EOC372_Per	EOC372_Per	Yes	Yes		Yes
EOC423	Sensitive	EOC423_Ome	EOC423_Ome	Yes			Yes
EOC295	Sensitive	EOC295_Per	EOC295_Per	Yes			Yes
EOC649	Sensitive	EOC649_Ome	EOC649_Ome	Yes	Yes		Yes
EOC933	Sensitive	EOC933_Ome	EOC933_Ova	Yes		Yes	Yes
EOC691	Sensitive	EOC691_Per	EOC691_Per	Yes			Yes
EOC49	Sensitive	EOC49_Ome	EOC49_Ome	Yes			Yes
EOC136	Sensitive	EOC136_Per	EOC136_Per	Yes	Yes		Yes
EOC153	Sensitive	EOC153_Ome	EOC153_Per	Yes	Yes		Yes
EOC1127	Sensitive	EOC1127_Ome	EOC1127_Ome	Yes	Yes		Yes
EOC192	Sensitive	EOC192_Ome	EOC192_Ova	Yes			Yes
EOC197	Sensitive	EOC197_Per	EOC197_Tub	Yes			Yes
EOC991	Sensitive	EOC991_Ome	EOC991_Ome	Yes			Yes
EOC658	Sensitive	EOC658_Per	EOC658_Per	Yes			Yes
EOC227	Sensitive	EOC227_Ome	EOC227_Ome	Yes			Yes
EOC473	Sensitive	EOC473_Ome	EOC473_Per	Yes			Yes
EOC1107	Sensitive	EOC1107_Ome	EOC1107_Ome	Yes			Yes
EOC1075	Sensitive	EOC1075_Tub	EOC1075_Tub	Yes			Yes
EOC175	Sensitive	EOC175_Ome	EOC175_Ome	Yes			Yes
EOC612	Sensitive	EOC612_Ome	EOC612_Ome	Yes			Yes
EOC449	Sensitive	EOC449_Per	EOC449_Per	Yes			Yes
EOC1017	Sensitive	EOC1017_Ome	EOC1017_Ome	Yes			Yes
EOC888	Sensitive	EOC888_Ome	EOC888_Ome	Yes			Yes
EOC294	Sensitive	EOC294_Per	EOC294_Per	Yes			Yes
EOC257	Sensitive	EOC257_Per	EOC257_Per	Yes			Yes
EOC138	Sensitive	EOC138_Per	EOC138_Per	Yes			Yes
EOC1038	Sensitive	EOC1038_Tub	EOC1038_Tub	Yes			Yes
EOC864	Sensitive	EOC864_Oth	EOC864_Oth	Yes			Yes
EOC351	Sensitive	EOC351_Per	EOC351_Per	Yes			Yes
EOC323	Sensitive	EOC323_Ova	EOC323_Oth	Yes			Yes
EOC150	Sensitive	EOC150_Tub	EOC150_Tub	Yes			Yes
EOC768	Sensitive	EOC768_Per	EOC768_Per	Yes			Yes
EOC940	Sensitive			Yes		Yes	Yes
EOC52	Sensitive			Yes			Yes
EOC1122	Sensitive			Yes			Yes
EOC955	Sensitive			Yes			Yes
EOC599	Sensitive			Yes			Yes
EOC389	Sensitive			Yes			Yes
EOC6	Sensitive			Yes			Yes
EOC928	Sensitive			Yes			Yes
EOC15	Sensitive			Yes			Yes
EOC600	Sensitive			Yes			Yes
EOC914	Sensitive			Yes			Yes
EOC881	Sensitive			Yes			Yes
EOC286	Sensitive			Yes			Yes
EOC454	Sensitive			Yes			Yes
EOC806	Sensitive			Yes			Yes
EOC568	Sensitive			Yes			Yes
EOC1037	Sensitive			Yes			Yes
EOC402	Sensitive						Yes
EOC96	Sensitive						Yes
EOC859	Sensitive						Yes
EOC698	Sensitive						Yes
EOC966	Sensitive						Yes
EOC993	Sensitive						Yes
EOC104	Sensitive						Yes
EOC1023	Refractory	EOC1023_Ome	EOC1023_Ome	Yes			Yes
EOC551	Refractory	EOC551_Ova	EOC551_Ova	Yes			Yes
EOC60	Refractory	EOC60_Per	EOC60_Ome	Yes			Yes
EOC26	Refractory	EOC26_Ome	EOC26_Ome	Yes			Yes
EOC1032	Refractory	EOC1032_Per	EOC1032_Per	Yes			Yes
EOC167	Refractory	EOC167_Ome	EOC167_Tum	Yes			Yes
EOC87	Refractory	EOC87_Ome	EOC87_Ome	Yes	Yes	Yes	Yes
EOC587	Refractory	EOC587_Adn	EOC587_Adn	Yes			Yes
EOC3	Refractory	EOC3_Ome	EOC3_Per	Yes	Yes	Yes	Yes
EOC115	Refractory	EOC115_Per	EOC115_Per	Yes	Yes		Yes
EOC373	Refractory	EOC373_Adn	EOC373_Adn	Yes			Yes
EOC198	Refractory	EOC198_Per	EOC198_Per	Yes			Yes
EOC984	Refractory	EOC984_Ome	EOC984_Per	Yes			Yes
EOC359	Refractory	EOC359_Ome	EOC359_Per	Yes			Yes
EOC523	Refractory	EOC523_Ome	EOC523_Ova	Yes			Yes
EOC268	Refractory	EOC268_Per	EOC268_Per	Yes			Yes
EOC1085	Refractory	EOC1085_Per	EOC1085_Per	Yes			Yes
EOC958	Refractory	EOC958_Per	EOC958_Per	Yes			Yes
EOC824	Refractory	EOC824_Per	EOC824_Per	Yes			Yes
EOC221	Refractory	EOC221_Per	EOC221_Per	Yes			Yes
EOC204	Refractory			Yes	Yes		Yes
EOC895	Refractory			Yes			Yes
EOC670	Refractory			Yes			Yes
EOC889	Refractory			Yes			Yes
EOC1007	Refractory			Yes			Yes
EOC554	Refractory			Yes			Yes
EOC9	Refractory			Yes			Yes
EOC386	Refractory			Yes			Yes
EOC1010	Refractory			Yes			Yes
EOC46	Refractory						Yes
EOC194	Refractory						Yes

## Sheet: Data_Description
Patient	Patient code	EOCX
Stratum	Status of the patient in the study	Refractory/Responsive
RNA sample in discovery set	Bulk RNA-seq sample that was taken into the discovery analysis (pathways and transcriptional factors activities)	EOCX_tissue
RNA sample with lowest JAK-STAT	Bulk RNA-seq sample that was used for Cox proportional hazards model and Kaplan-Meier estimator	EOCX_tissue
DNA_data	Whether WGS/WES data from diagnostic sample was available for this patient	Yes/NA
scRNA_data	Whether scRNA-seq data from diagnostic sample was available for this patient	Yes/NA
CycIF_data	Whether CycIF data from diagnostic sample was available for this patient	Yes/NA
clinical data	Whether any clinical data was available for the patient. FIGO2014 stage, dissemination score, ascites at diagnosis, residual tumor after cytoreductive surgery.	Yes/NA
