# Supplementary material for: Multi-omics analysis reveals the attenuation of the interferon pathway as a driver of chemo-refractory ovarian cancer
Source: Cell Rep Med. 2025 Aug 29;6(9):102316. doi: 10.1016/j.xcrm.2025.102316 (PMC12490218; doi:10.1016/j.xcrm.2025.102316)
Supplement: Data S1. Pathway activity scores for JAK-STAT and hypoxia pathways computed with PROGENy for 58 bulk RNA-seq samples from patients with HGSC in the discovery cohort [file mmc3.xlsx]

## Sheet: Sheet1
	JAK-STAT	Hypoxia
EOC449	1.3042	-0.958869
EOC1017	-0.485943	0.577785
EOC888	-1.83409	-0.294074
EOC150	-1.68319	0.636615
EOC294	-1.47842	0.671904
EOC26	-1.94337	0.235755
EOC373	0.542163	0.213532
EOC197	0.966525	0.420617
EOC218	0.142533	-0.499024
EOC1032	-1.63754	0.901643
EOC691	-0.515543	0.929572
EOC183	1.23145	-1.65014
EOC49	0.880986	0.179874
EOC587	0.424547	0.361015
EOC991	0.935611	0.026735
EOC824	-0.645254	-0.109887
EOC649	-0.424026	1.61163
EOC376	-0.622477	-0.215425
EOC933	-2.02503	1.01685
EOC1129	0.204714	-0.314486
EOC198	-0.796121	2.36442
EOC372	0.436078	-0.901398
EOC423	-1.42158	1.09569
EOC3	-0.542373	0.908367
EOC87	-0.369999	1.12344
EOC136	-0.981168	1.24267
EOC153	-0.102375	0.635807
EOC658	0.898058	-1.71268
EOC1127	0.794511	-0.229467
EOC115	-1.52561	0.0443176
EOC227	0.0521747	1.50832
EOC192	0.959096	-2.42328
EOC473	0.822015	0.0891001
EOC1107	-1.70127	-0.0844893
EOC257	0.144336	1.0985
EOC984	-0.162845	0.817948
EOC175	0.928136	-0.445371
EOC359	1.21035	-0.159657
EOC523	-0.539472	0.658868
EOC612	1.28787	-1.87164
EOC138	-0.352799	1.88179
EOC1038	1.1029	-0.818606
EOC268	-0.687972	0.0640942
EOC864	1.21163	-0.297701
EOC551	-0.851961	0.203257
EOC1023	-0.970567	0.354633
EOC351	0.629042	-0.123552
EOC60	0.524697	-0.175755
EOC323	0.446976	0.719313
EOC1133	-1.04606	1.7375
EOC768	1.65575	-1.81186
EOC1075	0.691022	-0.769358
EOC1085	-0.697334	1.53552
EOC868	1.07133	-0.00431613
EOC958	-0.864047	0.93585
EOC221	0.912855	0.492081
EOC295	-1.40473	0.761433
EOC167	-2.19763	-0.0138645
