# Supplementary material for: Multi-omics analysis reveals the attenuation of the interferon pathway as a driver of chemo-refractory ovarian cancer
Source: Cell Rep Med. 2025 Aug 29;6(9):102316. doi: 10.1016/j.xcrm.2025.102316 (PMC12490218; doi:10.1016/j.xcrm.2025.102316)
Supplement: Data S2. Estimated cell type proportions for each bulk RNA-seq sample derived using the PRISM deconvolution method [file mmc4.xlsx]

## Sheet: Sheet1
	EOC	Fibroblast	Immune	Unknown
EOC1023	0.665347	0.279913	0.0433605	0.01138
EOC868	0.702794	0.193984	0.100768	0.00245358
EOC551	0.714217	0.179822	0.102316	0.00364566
EOC60	0.627727	0.28634	0.0810694	0.00486351
EOC1133	0.635217	0.266281	0.09596	0.00254209
EOC26	0.771251	0.155882	0.0696357	0.00323064
EOC218	0.391729	0.410221	0.16947	0.0285801
EOC1032	0.746059	0.174203	0.0718163	0.00792157
EOC167	0.3981	0.498267	0.0815036	0.0221298
EOC183	0.544994	0.352937	0.0952519	0.00681738
EOC376	0.75744	0.197	0.0425663	0.00299383
EOC1129	0.517661	0.401565	0.0655457	0.0152282
EOC372	0.546131	0.379793	0.068917	0.00515937
EOC423	0.696892	0.236685	0.0640177	0.00240541
EOC87	0.487428	0.428314	0.0803345	0.00392331
EOC295	0.659362	0.300486	0.0357243	0.00442797
EOC587	0.370958	0.51022	0.106896	0.0119258
EOC649	0.726065	0.166976	0.0971936	0.0097653
EOC933	0.87241	0.0717256	0.0546055	0.00125896
EOC691	0.797677	0.130117	0.071814	0.00039156
EOC49	0.409676	0.539489	0.03781	0.013025
EOC3	0.583237	0.377715	0.0335561	0.00549188
EOC136	0.640089	0.338893	0.0182859	0.00273223
EOC153	0.539195	0.420987	0.0337074	0.00610995
EOC1127	0.492342	0.391	0.112734	0.00392381
EOC115	0.726991	0.238978	0.0321019	0.00192931
EOC192	0.780229	0.151517	0.0655824	0.00267151
EOC197	0.473693	0.450777	0.0674213	0.00810852
EOC991	0.629702	0.241473	0.125066	0.00375843
EOC658	0.347804	0.597752	0.0497303	0.00471356
EOC227	0.518511	0.380934	0.0853835	0.0151709
EOC473	0.551456	0.346365	0.0949192	0.00725987
EOC1107	0.693622	0.274666	0.0282197	0.00349233
EOC1075	0.735377	0.104277	0.158067	0.00227897
EOC373	0.763966	0.194743	0.0372265	0.00406402
EOC198	0.672839	0.252789	0.0626063	0.0117655
EOC175	0.631056	0.272541	0.0925208	0.00388166
EOC612	0.79884	0.0439828	0.15493	0.00224756
EOC449	0.896013	0.063197	0.0402145	0.000575287
EOC1017	0.506643	0.448583	0.039398	0.00537558
EOC888	0.823713	0.135798	0.0373652	0.00312348
EOC294	0.867498	0.110709	0.0207192	0.00107431
EOC257	0.680833	0.259151	0.055793	0.00422304
EOC984	0.723908	0.215032	0.0581647	0.00289549
EOC359	0.794464	0.144923	0.0579811	0.00263249
EOC523	0.829564	0.0558034	0.114103	0.000529875
EOC138	0.732738	0.19893	0.0664551	0.00187669
EOC1038	0.628051	0.290932	0.0772764	0.00374027
EOC268	0.745913	0.189517	0.0608912	0.00367875
EOC864	0.703079	0.239075	0.0545677	0.00327839
EOC351	0.692197	0.259137	0.0457118	0.00295404
EOC323	0.726463	0.195508	0.0734935	0.00453575
EOC1085	0.738325	0.145708	0.112692	0.00327492
EOC958	0.767734	0.200227	0.0302332	0.00180567
EOC150	0.844701	0.114351	0.0387155	0.00223269
EOC824	0.739476	0.181751	0.0767299	0.00204336
EOC768	0.74819	0.182928	0.0645897	0.00429221
EOC221	0.693087	0.252785	0.0520305	0.00209785
