# Supplementary material for: Multi-omics analysis reveals the attenuation of the interferon pathway as a driver of chemo-refractory ovarian cancer
Source: Cell Rep Med. 2025 Aug 29;6(9):102316. doi: 10.1016/j.xcrm.2025.102316 (PMC12490218; doi:10.1016/j.xcrm.2025.102316)
Supplement: Data S3. Estimated cell type proportions for each bulk RNA-seq sample derived using the Kassandra deconvolution method [file mmc5.xlsx]

## Sheet: Sheet1
	B_cells	CD4_T_cells	CD8_T_cells	Endothelium	Fibroblasts	Macrophages_M1	Macrophages_M2	Monocytes	NK_cells	Neutrophils	Other
EOC1023	0.88	3.24	1.5	2.86	11.09	2.55	3.65	0.2	0.91	2.06	71.04
EOC868	0.36	4.78	2.95	1.36	8.15	2.51	2.8	0.4	1.72	2.26	72.7
EOC551	4.28	3.62	2.68	0.93	10.48	2.28	3.19	0.24	1.5	3.76	67.04
EOC60	2.68	5.63	8.07	1.97	5.65	5.42	8.71	0.66	1.98	4.71	54.52
EOC1133	0.3	2.31	3.27	0.47	8.97	3.31	4.28	0.52	0.69	2.81	73.06
EOC26	0.6	0.15	0.36	0.93	10.84	0.78	1.82	0.24	0.05	1.36	82.87
EOC218	3.46	6.25	4.78	4.85	14.88	3.88	13.48	3.42	1.25	19.47	24.28
EOC1032	1	0.89	1.36	4.04	12.11	1.57	4.02	0.37	1.35	1.77	71.53
EOC167	0.73	4.49	4.55	9.56	15.97	4.25	12.05	0.49	1.39	2.08	44.45
EOC183	6.38	10.03	8.26	2.84	13.86	1.52	6.64	0.61	1.15	2.65	46.06
EOC376	1.14	1.78	1.07	1.27	11.19	1.56	1.98	0.34	0.56	1.29	77.83
EOC1129	7.1	6.66	2.14	6.66	5.22	1.48	3.13	0.51	1.16	1.3	64.63
EOC372	3.42	11.23	4.33	2.7	23.34	2.91	5.59	0.27	1.76	2	42.46
EOC423	0.82	1.73	1.13	1.88	16.58	1.26	1.74	0.46	0.51	0.72	73.17
EOC87	0.54	2.99	3.37	1.25	12.03	2.19	4.59	0.26	1.31	1.99	69.47
EOC295	0.65	1.05	0.92	2.59	12.72	1.33	3.08	0.35	0.4	0.9	76.01
EOC587	1.29	8.49	2.76	3.67	17.71	6.28	16.69	0.71	0.68	4.52	37.2
EOC649	11.59	6.06	3.85	3.38	6.64	1.14	3.13	0.19	1.43	2.64	59.96
EOC933	0.31	0.1	0.37	0.89	2.43	1.12	2.22	0.26	0.08	0.48	91.75
EOC691	0.69	2.42	1.85	0.13	7.53	2.03	5.83	0.3	3.29	2.52	73.41
EOC49	1.28	4.99	3.21	4.96	44.57	2.15	5.76	0.26	0.9	1.29	30.63
EOC3	0.97	2.81	1.16	2.81	15.89	1.81	4.86	0.15	0.73	1.68	67.14
EOC136	0.44	0.61	0.57	2.32	18.01	1.25	2.06	0.13	0.22	0.42	73.96
EOC153	5.6	4.49	1.99	3.12	21.49	1.73	4.72	0.13	0.57	2.09	54.06
EOC1127	2.87	3.16	3.44	1.71	18.76	2.46	5.21	0.11	0.88	2.81	58.59
EOC115	2.04	2.09	3.81	1.25	11.4	2.25	2	0.2	1.99	1.53	71.44
EOC192	0.99	2.22	1.3	1.84	6.12	1.89	2.34	0.38	0.98	1.65	80.29
EOC197	1.68	5.71	3.77	3.54	21.37	3.38	5.64	0.09	2.81	2.21	49.81
EOC991	2.41	1.94	2.68	1	12.75	6.37	5.9	0.22	0.79	4.86	61.06
EOC658	1.57	3.98	3.12	3.32	40.98	2.5	3.92	0.14	0.79	3.22	36.47
EOC227	8.67	5.83	3.41	5.25	14.85	1.43	8.51	0.3	2.13	7.21	42.41
EOC473	3.09	7.32	2.83	1.94	12.06	2.42	7.66	0.27	2.43	3.76	56.22
EOC1107	0.59	1.32	1.7	2.09	13.17	0.97	1.84	0.3	0.76	0.83	76.42
EOC1075	2.58	4.44	2.86	0.35	6.34	3.63	4.78	0.15	1.94	2.7	70.23
EOC373	2.95	1.77	1.28	2.58	10.35	1.08	2.13	0.3	1.64	2.06	73.86
EOC198	3.67	1.11	0.96	3.02	14.74	3.57	6.78	1.22	0.67	3.51	60.74
EOC175	9.06	8.62	4.77	1.49	14.33	1.65	3.18	0.22	1.64	1.1	53.94
EOC612	0.27	3.8	3.56	0.13	1.05	2.4	3.22	0.34	2.65	0.56	82.03
EOC449	0.65	1.11	0.72	0.16	2.08	1.09	1.57	0.22	0.46	0.52	91.42
EOC1017	0.7	5.9	1.55	2.53	25.54	2.53	5.65	0.08	0.72	1.18	53.59
EOC888	0.43	0.27	1.77	2.05	4.83	0.7	1.6	0.41	0.56	8.39	78.98
EOC294	0.91	0.25	0.36	0.36	5.67	0.82	0.78	0.08	0.06	1.62	89.09
EOC257	1.63	2.81	5.09	1.86	17.38	2.23	6.24	0.28	0.77	3	58.71
EOC984	0.65	1.59	1.85	1.15	10.18	1.41	3.56	0.45	0.53	1.1	77.52
EOC359	2.24	2.76	1.32	0.85	4.46	2	3.1	0.22	1.37	0.75	80.94
EOC523	0.25	1.66	1.51	0.22	1.37	2.68	11.57	0.33	0.78	1.04	78.58
EOC138	0.41	0.35	0.56	0.58	10.69	3.19	5.95	0.26	0.53	5.14	72.35
EOC1038	2.5	6.94	3.67	1.59	13.41	4.59	8.25	0.13	1.32	2.63	54.97
EOC268	4.94	5.24	3.22	1.67	7.39	2.59	3.19	0.23	1.06	2.8	67.67
EOC864	0.87	2.03	1.18	1.89	8.72	2.37	4.88	0.26	1.19	8.09	68.51
EOC351	1.38	4.44	3.91	1.46	10.12	2.25	3.55	0.46	1.62	0.69	70.14
EOC323	3.14	4.78	2.81	2.23	9.87	3.98	5.21	0.4	1.04	1.47	65.07
EOC1085	0.82	1.44	0.96	1.18	6.51	1.41	2.3	0.56	0.8	0.96	83.05
EOC958	0.7	1.35	1.34	1.25	12.73	1.3	1.83	0.23	0.36	0.7	78.22
EOC150	0.28	0.14	0.3	1.21	4.49	0.82	1.89	0.17	0.03	0.45	90.21
EOC824	1.07	2.62	3.89	1	5.05	1.89	3.27	0.11	1.02	0.88	79.18
EOC768	2.69	3.22	2.01	2.04	9.85	2.15	2.9	0.17	2.01	0.79	72.17
EOC221	2.46	5.21	4.44	1.41	5.91	1.55	5.28	0.27	1.55	4.95	66.97
